# Supplementary material for: Distinct pseudokinase domain conformations underlie divergent activation mechanisms among vertebrate MLKL orthologues
Source: Nat Commun. 2020 Jun 19;11:3060. doi: 10.1038/s41467-020-16823-3 (PMC7305131; doi:10.1038/s41467-020-16823-3)
Supplement: Supplementary file 4 — Source Data [file 41467_2020_16823_MOESM4_ESM.zip]

Archive with 12 entries (9 files):
- Source Data file/
- Source Data file/Figure 3_final.pzfx
- __MACOSX/
- __MACOSX/Source Data file/
- __MACOSX/Source Data file/._Figure 3_final.pzfx
- Source Data file/Figure 1.pzfx
- __MACOSX/Source Data file/._Figure 1.pzfx
- Source Data file/Revisions fully uncropped blots-01.png
- __MACOSX/Source Data file/._Revisions fully uncropped blots-01.png
- Source Data file/Figure 4_final.pzfx
- __MACOSX/Source Data file/._Figure 4_final.pzfx
- __MACOSX/._Source Data file
